# Supplementary material for: Potential Rapid Diagnostics, Vaccine and Therapeutics for 2019 Novel Coronavirus (2019-nCoV): A Systematic Review
Source: J Clin Med. 2020 Feb 26;9(3):623. doi: 10.3390/jcm9030623 (PMC7141113; doi:10.3390/jcm9030623)
Supplement: Supplementary file 1 [file jcm-09-00623-s001.zip]

Archive with 1 entries (1 files):
- jcm-731887-SI.docx
